# Supplementary material for: Isovolumic relaxation strain imaging is an accurate and sensitive approach for detection of active diastolic dysfunction: A preclinical study
Source: Animal Model Exp Med. 2026 Feb 28;9(3):572–85. doi: 10.1002/ame2.70147 (PMC13176106; doi:10.1002/ame2.70147)
Supplement: Supplementary file 3 — Data S2. [file AME2-9-572-s001.xlsx]

## Sheet: Table S1
Table S1 Conventional echocardiographic features of the sham-operated and TAC mice over a 14-day period.
Features	Sham (n = 10)	TAC (n = 10)	P value
	Day 0
LAA (mm2)	2.86 ± 0.12	2.82 ± 0.11	0.5017
Heart Rate M-Mode (BPM)	593.72 ± 9.97	589.93 ± 16.03	0.5329
Heart Rate PW Doppler Mode (BPM)	400.46 ± 13.39	410.38 ± 10.47	0.0814
A' (mm/s)	-17.14 ± 4.7	-14.35 ± 1.75	0.0946
AET (ms)	58.42 ± 5.47	55.36 ± 7.84	0.3254
E' (mm/s)	-30.34 ± 3.87	-23.63 ± 3.91	0.0012
IVCT (ms)	17.81 ± 2.73	17.39 ± 2.24	0.7133
IVRT (ms)	17.5 ± 2.42	18.22 ± 2.71	0.5373
MV A (mm/s)	452.06 ± 51.73	386.04 ± 95.1	0.0697
MV Decel (mm/s2)	-49072.07 ± 16574.38	-39829.8 ± 7553.98	0.126
MV Decel (ms)	17.58 ± 4.22	18.08 ± 3.56	0.7778
MV E (mm/s)	775.74 ± 96.28	630.43 ± 99.36	0.0038
A'/E'	0.56 ± 0.11	0.62 ± 0.12	0.2619
E'/A'	1.85 ± 0.37	1.66 ± 0.29	0.2261
LV MPI IV	0.61 ± 0.06	0.65 ± 0.08	0.1815
MV Area (simplified) (mm2)	46.67 ± 16.95	43.46 ± 8.53	0.6
E/A	1.72 ± 0.15	1.69 ± 0.28	0.7494
E/E'	25.65 ± 1.83	26.72 ± 0.68	0.0992
MV PHT (simplified) (ms)	5.1 ± 1.22	5.24 ± 1.03	0.7778
LVAWd (mm)	0.86 ± 0.13	0.82 ± 0.06	0.4399
LVAWs (mm)	1.39 ± 0.13	1.41 ± 0.15	0.7849
LVIDd (mm)	3.73 ± 0.4	3.65 ± 0.27	0.6191
LVIDs (mm)	2.18 ± 0.26	2.1 ± 0.23	0.4668
LVPWd (mm)	0.81 ± 0.15	0.79 ± 0.16	0.6927
LVPWs (mm)	1.34 ± 0.09	1.35 ± 0.1	0.9864
EF%	73.21 ± 2.1	74.34 ± 3.93	0.431
FS%	41.51 ± 1.7	42.55 ± 3.47	0.4051
LV Mass AW (mg)	110.48 ± 12.08	101.91 ± 14.16	0.1629
LV Mass AW (Corrected) (mg)	88.38 ± 9.67	81.53 ± 11.33	0.1629
LV Vol;d (uL)	60.09 ± 14.32	56.71 ± 9.8	0.5464
LV Vol;s (uL)	16.23 ± 4.49	14.7 ± 3.95	0.4301
	Day 1
LAA (mm2)	3.06 ± 0.4	2.91 ± 0.14	0.2976
Heart Rate M-Mode (BPM)	597.88 ± 12.89	595.86 ± 14.77	0.7485
Heart Rate PW Doppler Mode (BPM)	410.93 ± 9.58	415.53 ± 5.35	0.2015
A' (mm/s)	-14.77 ± 3.15	-16.41 ± 4.87	0.383
AET (ms)	58.94 ± 8.85	56.5 ± 7.83	0.5211
E' (mm/s)	-26.85 ± 3.81	-28.59 ± 7.46	0.5201
IVCT (ms)	18.06 ± 2.62	15.83 ± 1.88	0.0428
IVRT (ms)	17.86 ± 3.48	16.83 ± 1.92	0.4244
MV A (mm/s)	382.59 ± 56.86	394.55 ± 76.9	0.6973
MV Decel (mm/s2)	-47082.28 ± 10677.7	-51013.89 ± 15417.69	0.5158
MV Decel (ms)	17.08 ± 3.19	14 ± 2.45	0.0262
MV E (mm/s)	693.19 ± 72.09	679.77 ± 130.51	0.7792
A'/E'	0.56 ± 0.13	0.58 ± 0.08	0.729
E'/A'	1.91 ± 0.61	1.77 ± 0.26	0.5097
LV MPI IV	0.61 ± 0.06	0.59 ± 0.09	0.4452
MV Area (simplified) (mm2)	45.82 ± 8.36	55.72 ± 9.82	0.026
E/A	1.83 ± 0.16	1.73 ± 0.14	0.1663
E/E'	26.15 ± 3.42	24.19 ± 2.38	0.1542
MV PHT (simplified) (ms)	4.95 ± 0.93	4.06 ± 0.71	0.0262
LVAWd (mm)	0.77 ± 0.11	0.82 ± 0.09	0.2937
LVAWs (mm)	1.39 ± 0.13	1.45 ± 0.15	0.366
LVIDd (mm)	3.77 ± 0.4	3.61 ± 0.19	0.2885
LVIDs (mm)	2.22 ± 0.26	2.1 ± 0.11	0.2
LVPWd (mm)	0.66 ± 0.11	0.73 ± 0.15	0.2293
LVPWs (mm)	1.25 ± 0.23	1.32 ± 0.18	0.4481
EF%	72.85 ± 2.36	73.73 ± 2.79	0.4528
FS%	41.24 ± 1.95	41.91 ± 2.47	0.5073
LV Mass AW (mg)	92.9 ± 21.92	96.22 ± 19.77	0.7264
LV Mass AW (Corrected) (mg)	74.32 ± 17.53	76.98 ± 15.81	0.7264
LV Vol;d (uL)	61.73 ± 15.49	55.2 ± 7.06	0.2405
LV Vol;s (uL)	16.86 ± 4.66	14.44 ± 2.01	0.1489
	Day 2
LAA (mm2)	2.8 ± 0.21	2.93 ± 0.06	0.0911
Heart Rate M-Mode (BPM)	600 ± 12.72	603.37 ± 15.52	0.6012
Heart Rate PW Doppler Mode (BPM)	410.38 ± 14.48	406.89 ± 9.98	0.5382
A' (mm/s)	-15.88 ± 4.2	-15.04 ± 2.54	0.5946
AET (ms)	52.78 ± 4.14	60.17 ± 7.71	0.0156
E' (mm/s)	-30.89 ± 6.62	-27.57 ± 3.11	0.1678
IVCT (ms)	16.58 ± 1.88	17.17 ± 2.7	0.5818
IVRT (ms)	18.28 ± 2.23	17.42 ± 2.31	0.4066
MV A (mm/s)	457.66 ± 80.11	429.96 ± 87.91	0.471
MV Decel (mm/s2)	-64051.42 ± 17851.32	-60133.94 ± 11338.08	0.5653
MV Decel (ms)	13.56 ± 3.32	12.58 ± 2.44	0.4649
MV E (mm/s)	753.02 ± 111.98	728.84 ± 78.74	0.5833
A'/E'	0.51 ± 0.07	0.55 ± 0.08	0.327
E'/A'	1.99 ± 0.26	1.87 ± 0.3	0.3626
LV MPI IV	0.66 ± 0.06	0.58 ± 0.09	0.0322
MV Area (simplified) (mm2)	59.63 ± 17.25	62.05 ± 10.11	0.7066
E/A	1.66 ± 0.12	1.73 ± 0.22	0.3668
E/E'	24.77 ± 2.7	26.47 ± 1.15	0.0853
MV PHT (simplified) (ms)	3.93 ± 0.96	3.65 ± 0.71	0.4649
LVAWd (mm)	0.89 ± 0.13	0.83 ± 0.17	0.4177
LVAWs (mm)	1.51 ± 0.13	1.42 ± 0.09	0.0887
LVIDd (mm)	3.62 ± 0.24	3.51 ± 0.2	0.286
LVIDs (mm)	2.1 ± 0.17	2.02 ± 0.13	0.2231
LVPWd (mm)	0.83 ± 0.15	0.78 ± 0.07	0.3213
LVPWs (mm)	1.29 ± 0.12	1.34 ± 0.16	0.4466
EF%	73.79 ± 2.48	74.6 ± 2.13	0.4434
FS%	41.95 ± 2.11	42.57 ± 1.9	0.5049
LV Mass AW (mg)	110.8 ± 18.7	95.7 ± 14.95	0.0615
LV Mass AW (Corrected) (mg)	88.64 ± 14.96	76.56 ± 11.96	0.0615
LV Vol;d (uL)	55.49 ± 8.75	51.47 ± 6.97	0.2698
LV Vol;s (uL)	14.61 ± 2.99	13.07 ± 2.11	0.2013
	Day 3
LAA (mm2)	2.79 ± 0.43	2.95 ± 0.05	0.2352
Heart Rate M-Mode (BPM)	598.46 ± 11.73	596.75 ± 12.36	0.7546
Heart Rate PW Doppler Mode (BPM)	415.4 ± 9.81	410.83 ± 6.92	0.2446
A' (mm/s)	-20.07 ± 2.99	-14.7 ± 4.46	0.0054
AET (ms)	54.64 ± 7.28	54.67 ± 4.91	0.9921
E' (mm/s)	-29.28 ± 4.2	-26.33 ± 6.33	0.2341
IVCT (ms)	15.47 ± 2.17	17.58 ± 2.44	0.0555
IVRT (ms)	15.56 ± 1.32	18.17 ± 2.45	0.0082
MV A (mm/s)	457.19 ± 143.81	440.02 ± 110.87	0.7683
MV Decel (mm/s2)	-47751.93 ± 13879.85	-47437.11 ± 13601.78	0.9597
MV Decel (ms)	16.64 ± 3.17	15.42 ± 4.38	0.4839
MV E (mm/s)	751.26 ± 117.05	684.74 ± 152.99	0.2893
A'/E'	0.69 ± 0.11	0.56 ± 0.12	0.022
E'/A'	1.47 ± 0.21	1.85 ± 0.36	0.0102
LV MPI IV	0.58 ± 0.09	0.66 ± 0.1	0.0581
MV Area (simplified) (mm2)	47.19 ± 9.26	52.31 ± 12.53	0.3128
E/A	1.8 ± 0.72	1.58 ± 0.24	0.3659
E/E'	25.74 ± 2.48	26.1 ± 1.74	0.7118
MV PHT (simplified) (ms)	4.83 ± 0.92	4.47 ± 1.27	0.4839
LVAWd (mm)	0.81 ± 0.13	0.75 ± 0.2	0.379
LVAWs (mm)	1.38 ± 0.11	1.37 ± 0.16	0.9518
LVIDd (mm)	3.57 ± 0.28	3.58 ± 0.27	0.9599
LVIDs (mm)	2.07 ± 0.27	2.02 ± 0.19	0.6466
LVPWd (mm)	0.83 ± 0.12	0.78 ± 0.15	0.4419
LVPWs (mm)	1.37 ± 0.09	1.39 ± 0.16	0.7437
EF%	73.94 ± 3.96	75.44 ± 3.17	0.3637
FS%	42.13 ± 3.42	43.42 ± 2.81	0.3674
LV Mass AW (mg)	101.28 ± 15.04	92.79 ± 20.26	0.3011
LV Mass AW (Corrected) (mg)	81.03 ± 12.03	74.23 ± 16.21	0.3011
LV Vol;d (uL)	53.85 ± 10.2	54.03 ± 9.67	0.9684
LV Vol;s (uL)	14.32 ± 4.43	13.33 ± 3.29	0.5768
	Day 4
LAA (mm2)	2.99 ± 0.21	2.91 ± 0.08	0.242
Heart Rate M-Mode (BPM)	608.72 ± 8.1	603.1 ± 7.52	0.1253
Heart Rate PW Doppler Mode (BPM)	412.11 ± 14.15	412.83 ± 6.83	0.8862
A' (mm/s)	-17.03 ± 2.65	-13.37 ± 2.61	0.0059
AET (ms)	51.31 ± 5.19	54.92 ± 5.17	0.1365
E' (mm/s)	-27.5 ± 5.65	-24.43 ± 2.88	0.1433
IVCT (ms)	16.56 ± 1.94	16.67 ± 2.12	0.904
IVRT (ms)	16.5 ± 2.1	17.5 ± 2.08	0.2991
MV A (mm/s)	431.52 ± 74.26	420.7 ± 96.53	0.7819
MV Decel (mm/s2)	-49070.18 ± 8881.85	-55602.72 ± 15950.13	0.2727
MV Decel (ms)	15.61 ± 2.28	12.42 ± 2.73	0.011
MV E (mm/s)	679.33 ± 84.89	650.83 ± 78.69	0.4464
A'/E'	0.63 ± 0.08	0.55 ± 0.06	0.0161
E'/A'	1.61 ± 0.19	1.85 ± 0.18	0.0099
LV MPI IV	0.65 ± 0.06	0.63 ± 0.07	0.4586
MV Area (simplified) (mm2)	49.54 ± 7.12	60.66 ± 22.97	0.1611
E/A	1.6 ± 0.22	1.59 ± 0.26	0.9464
E/E'	25.19 ± 3.2	26.66 ± 1.31	0.1946
MV PHT (simplified) (ms)	4.53 ± 0.66	4.17 ± 1.89	0.5787
LVAWd (mm)	0.87 ± 0.08	0.85 ± 0.07	0.4513
LVAWs (mm)	1.47 ± 0.05	1.46 ± 0.1	0.7538
LVIDd (mm)	3.6 ± 0.22	3.61 ± 0.2	0.9008
LVIDs (mm)	2.07 ± 0.22	2.09 ± 0.18	0.8132
LVPWd (mm)	0.81 ± 0.17	0.77 ± 0.11	0.5118
LVPWs (mm)	1.31 ± 0.2	1.39 ± 0.16	0.3026
EF%	74.36 ± 3.95	73.98 ± 2.46	0.8032
FS%	42.53 ± 3.58	42.12 ± 2.08	0.7557
LV Mass AW (mg)	106.48 ± 13.7	100.58 ± 8.42	0.2612
LV Mass AW (Corrected) (mg)	85.18 ± 10.96	80.47 ± 6.73	0.2612
LV Vol;d (uL)	54.75 ± 8.19	55.13 ± 7.44	0.9135
LV Vol;s (uL)	14.18 ± 3.59	14.46 ± 3.02	0.853
	Day 5
LAA (mm2)	2.79 ± 0.27	2.9 ± 0.11	0.2356
Heart Rate M-Mode (BPM)	608.16 ± 5.95	606.03 ± 12.36	0.6298
Heart Rate PW Doppler Mode (BPM)	414.6 ± 12.17	409.62 ± 5.25	0.2502
A' (mm/s)	-14.77 ± 3.06	-12.92 ± 2.21	0.1398
AET (ms)	56.08 ± 6.33	54.67 ± 3	0.5304
E' (mm/s)	-27.41 ± 2.54	-23.84 ± 3.41	0.0161
IVCT (ms)	16.61 ± 2.8	16.08 ± 2.04	0.6359
IVRT (ms)	17.42 ± 2.09	17.5 ± 2.83	0.9412
MV A (mm/s)	405.19 ± 119.99	385.45 ± 56.44	0.6435
MV Decel (mm/s2)	-47974 ± 12647.74	-49454.15 ± 7984.24	0.7579
MV Decel (ms)	16 ± 2.91	13 ± 2.01	0.0152
MV E (mm/s)	710.13 ± 105.89	631.6 ± 93.72	0.096
A'/E'	0.54 ± 0.09	0.54 ± 0.06	0.8754
E'/A'	1.91 ± 0.32	1.86 ± 0.19	0.6907
LV MPI IV	0.61 ± 0.1	0.62 ± 0.07	0.9439
MV Area (simplified) (mm2)	49.1 ± 10.61	59.62 ± 8.99	0.028
E/A	1.85 ± 0.45	1.65 ± 0.23	0.2378
E/E'	25.85 ± 2.68	26.5 ± 1.36	0.507
MV PHT (simplified) (ms)	4.64 ± 0.84	3.77 ± 0.58	0.0152
LVAWd (mm)	0.88 ± 0.07	0.82 ± 0.08	0.0617
LVAWs (mm)	1.46 ± 0.11	1.37 ± 0.13	0.1577
LVIDd (mm)	3.66 ± 0.21	3.57 ± 0.29	0.4288
LVIDs (mm)	2.16 ± 0.14	2.07 ± 0.24	0.3465
LVPWd (mm)	0.82 ± 0.12	0.71 ± 0.13	0.0849
LVPWs (mm)	1.26 ± 0.12	1.3 ± 0.18	0.6285
EF%	72.78 ± 2.12	73.96 ± 3.03	0.3255
FS%	41.1 ± 1.78	42.08 ± 2.49	0.3228
LV Mass AW (mg)	110.82 ± 12.67	92.89 ± 18.83	0.0224
LV Mass AW (Corrected) (mg)	88.66 ± 10.13	74.31 ± 15.07	0.0224
LV Vol;d (uL)	57 ± 7.56	53.92 ± 10.38	0.4579
LV Vol;s (uL)	15.52 ± 2.43	14.26 ± 4.22	0.421
	Day 6
LAA (mm2)	2.89 ± 0.22	2.89 ± 0.23	0.967
Heart Rate M-Mode (BPM)	604.92 ± 9.42	606.46 ± 9.92	0.7259
Heart Rate PW Doppler Mode (BPM)	406.32 ± 18.78	408.49 ± 6.69	0.7338
A' (mm/s)	-17.23 ± 4.47	-15.78 ± 3.52	0.4312
AET (ms)	50 ± 4.87	58.25 ± 3.8	0.0005
E' (mm/s)	-27.7 ± 3.35	-27.55 ± 2.99	0.9177
IVCT (ms)	15.08 ± 1.9	16.08 ± 1.67	0.2275
IVRT (ms)	15.25 ± 1.76	17.75 ± 2.19	0.0115
MV A (mm/s)	437.99 ± 95.68	373.85 ± 93.31	0.1465
MV Decel (mm/s2)	-48697.2 ± 8709.74	-56042.83 ± 19007.46	0.2812
MV Decel (ms)	15.56 ± 3.48	13.5 ± 3.96	0.2326
MV E (mm/s)	719.96 ± 54.21	696.62 ± 92.97	0.5015
A'/E'	0.62 ± 0.11	0.57 ± 0.11	0.3732
E'/A'	1.67 ± 0.32	1.8 ± 0.28	0.3709
LV MPI IV	0.61 ± 0.08	0.58 ± 0.08	0.4256
MV Area (simplified) (mm2)	51.12 ± 11.91	56.39 ± 20.11	0.485
E/A	1.7 ± 0.31	2.07 ± 1.02	0.287
E/E'	26.22 ± 2.66	25.32 ± 2.49	0.4432
MV PHT (simplified) (ms)	4.51 ± 1.01	4.54 ± 2.21	0.9685
LVAWd (mm)	0.84 ± 0.11	0.93 ± 0.09	0.0425
LVAWs (mm)	1.44 ± 0.16	1.52 ± 0.12	0.2314
LVIDd (mm)	3.71 ± 0.26	3.72 ± 0.26	0.9159
LVIDs (mm)	2.2 ± 0.17	2.12 ± 0.24	0.4345
LVPWd (mm)	0.76 ± 0.07	0.73 ± 0.1	0.524
LVPWs (mm)	1.28 ± 0.11	1.35 ± 0.06	0.0829
EF%	72.35 ± 2.14	74.69 ± 4.92	0.1859
FS%	40.77 ± 1.82	42.99 ± 4.23	0.146
LV Mass AW (mg)	102.99 ± 10.31	111.09 ± 21.27	0.2928
LV Mass AW (Corrected) (mg)	82.39 ± 8.25	88.87 ± 17.02	0.2928
LV Vol;d (uL)	58.79 ± 10.11	59.25 ± 9.93	0.9189
LV Vol;s (uL)	16.29 ± 3.3	15.1 ± 4.29	0.4959
	Day 7
LAA (mm2)	2.87 ± 0.15	2.93 ± 0.07	0.2707
Heart Rate M-Mode (BPM)	607.92 ± 6.85	608.32 ± 11.85	0.9282
Heart Rate PW Doppler Mode (BPM)	412.63 ± 8.01	412.81 ± 9.74	0.9645
A' (mm/s)	-17.16 ± 2.74	-14.18 ± 3.38	0.0444
AET (ms)	57.25 ± 5.79	57.67 ± 4.61	0.8607
E' (mm/s)	-29 ± 4.72	-24.84 ± 3.65	0.0408
IVCT (ms)	16.92 ± 2.58	17.58 ± 2.37	0.5548
IVRT (ms)	17.5 ± 1.84	17.08 ± 1.53	0.5894
MV A (mm/s)	458.63 ± 86.34	385.6 ± 60.35	0.0417
MV Decel (mm/s2)	-51796.74 ± 13099.76	-50982.87 ± 15689.35	0.9012
MV Decel (ms)	15.67 ± 2.72	14.25 ± 3.39	0.3147
MV E (mm/s)	773.05 ± 102.1	676.38 ± 89.84	0.0374
A'/E'	0.6 ± 0.12	0.58 ± 0.13	0.629
E'/A'	1.73 ± 0.37	1.82 ± 0.44	0.6021
LV MPI IV	0.61 ± 0.06	0.61 ± 0.07	0.9912
MV Area (simplified) (mm2)	49.88 ± 9.4	56.16 ± 13.98	0.2544
E/A	1.72 ± 0.24	1.76 ± 0.13	0.5825
E/E'	26.89 ± 2.99	27.3 ± 1.25	0.6927
MV PHT (simplified) (ms)	4.54 ± 0.79	4.13 ± 0.98	0.3147
LVAWd (mm)	0.89 ± 0.09	0.95 ± 0.04	0.1246
LVAWs (mm)	1.47 ± 0.18	1.54 ± 0.09	0.2428
LVIDd (mm)	3.61 ± 0.23	3.62 ± 0.31	0.928
LVIDs (mm)	1.99 ± 0.22	2.07 ± 0.25	0.461
LVPWd (mm)	0.76 ± 0.12	0.88 ± 0.11	0.0278
LVPWs (mm)	1.4 ± 0.15	1.47 ± 0.15	0.3421
EF%	76.92 ± 4.67	74.96 ± 2.94	0.2784
FS%	44.96 ± 4.42	43.01 ± 2.4	0.2368
LV Mass AW (mg)	103.75 ± 10.91	120.92 ± 17.22	0.0158
LV Mass AW (Corrected) (mg)	83 ± 8.72	96.74 ± 13.77	0.0158
LV Vol;d (uL)	55.11 ± 7.87	55.78 ± 11.39	0.8802
LV Vol;s (uL)	12.81 ± 3.57	14.21 ± 4.36	0.4419
	Day 8
LAA (mm2)	2.9 ± 0.18	2.91 ± 0.09	0.9169
Heart Rate M-Mode (BPM)	611.52 ± 6.11	612.64 ± 9.57	0.7588
Heart Rate PW Doppler Mode (BPM)	410.25 ± 7.11	409.47 ± 3.73	0.7619
A' (mm/s)	-15.74 ± 2.27	-13.96 ± 2.41	0.1062
AET (ms)	54.33 ± 4.54	59.58 ± 4.43	0.0175
E' (mm/s)	-25.77 ± 3.44	-27 ± 4.75	0.5169
IVCT (ms)	15.75 ± 1.98	16.92 ± 1.71	0.1762
IVRT (ms)	17.83 ± 2.76	16.75 ± 2.47	0.3666
MV A (mm/s)	444.89 ± 88.37	481.68 ± 100.28	0.3954
MV Decel (mm/s2)	-47374.1 ± 10190.14	-64665.71 ± 17637.78	0.0151
MV Decel (ms)	15.24 ± 2.33	11.5 ± 2.38	0.0023
MV E (mm/s)	697.99 ± 87.77	708.3 ± 116.15	0.8253
A'/E'	0.61 ± 0.08	0.53 ± 0.1	0.0337
E'/A'	1.65 ± 0.21	1.96 ± 0.36	0.0297
LV MPI IV	0.62 ± 0.08	0.57 ± 0.03	0.0516
MV Area (simplified) (mm2)	47.57 ± 14.17	68.64 ± 14.44	0.004
E/A	1.6 ± 0.25	1.49 ± 0.19	0.267
E/E'	27.15 ± 1.59	26.39 ± 2.12	0.3737
MV PHT (simplified) (ms)	5.63 ± 4.02	3.34 ± 0.69	0.0922
LVAWd (mm)	0.86 ± 0.08	0.98 ± 0.06	0.0015
LVAWs (mm)	1.43 ± 0.12	1.54 ± 0.13	0.069
LVIDd (mm)	3.74 ± 0.26	3.61 ± 0.13	0.1683
LVIDs (mm)	2.16 ± 0.2	2.08 ± 0.15	0.2904
LVPWd (mm)	0.8 ± 0.12	0.8 ± 0.1	0.9453
LVPWs (mm)	1.34 ± 0.17	1.44 ± 0.15	0.1791
EF%	73.96 ± 3.09	74.38 ± 2.82	0.7513
FS%	42.23 ± 2.71	42.49 ± 2.48	0.8266
LV Mass AW (mg)	110.01 ± 10.07	115.57 ± 11.67	0.2686
LV Mass AW (Corrected) (mg)	88.01 ± 8.06	92.46 ± 9.33	0.2686
LV Vol;d (uL)	59.93 ± 9.8	54.75 ± 4.82	0.1509
LV Vol;s (uL)	15.68 ± 3.51	14.11 ± 2.45	0.2589
	Day 9
LAA (mm2)	2.79 ± 0.14	2.85 ± 0.27	0.5712
Heart Rate M-Mode (BPM)	611.07 ± 8.97	608.48 ± 15.64	0.6554
Heart Rate PW Doppler Mode (BPM)	409.43 ± 14.05	416.45 ± 3.2	0.1409
A' (mm/s)	-16.75 ± 2.88	-16.26 ± 3.12	0.724
AET (ms)	48.83 ± 3.69	57.33 ± 5.18	0.0005
E' (mm/s)	-30.98 ± 3.67	-30.49 ± 3.75	0.7674
IVCT (ms)	14.75 ± 1.71	17.5 ± 2.61	0.0121
IVRT (ms)	16.33 ± 2.76	18.17 ± 1.46	0.0794
MV A (mm/s)	487.51 ± 82.4	454.18 ± 101.68	0.4311
MV Decel (mm/s2)	-50453.95 ± 13284.41	-65185.09 ± 11708.26	0.017
MV Decel (ms)	15 ± 2.75	12.08 ± 2.01	0.0144
MV E (mm/s)	727.42 ± 91	763.53 ± 72.86	0.3403
A'/E'	0.54 ± 0.09	0.54 ± 0.09	0.875
E'/A'	1.88 ± 0.28	1.92 ± 0.33	0.8096
LV MPI IV	0.64 ± 0.07	0.63 ± 0.08	0.7407
MV Area (simplified) (mm2)	52.62 ± 12.46	64.54 ± 11.81	0.0414
E/A	1.51 ± 0.18	1.8 ± 0.66	0.1985
E/E'	23.58 ± 2.53	25.15 ± 1.32	0.0985
MV PHT (simplified) (ms)	4.35 ± 0.8	3.5 ± 0.58	0.0144
LVAWd (mm)	0.88 ± 0.07	0.94 ± 0.13	0.1777
LVAWs (mm)	1.48 ± 0.14	1.59 ± 0.14	0.0988
LVIDd (mm)	3.53 ± 0.24	3.55 ± 0.3	0.8844
LVIDs (mm)	1.96 ± 0.23	2.02 ± 0.21	0.56
LVPWd (mm)	0.76 ± 0.12	0.91 ± 0.2	0.0581
LVPWs (mm)	1.32 ± 0.13	1.5 ± 0.22	0.0409
EF%	76.54 ± 4.34	75.17 ± 2.23	0.389
FS%	44.53 ± 4.37	43.11 ± 1.87	0.3565
LV Mass AW (mg)	99.26 ± 17.22	118.75 ± 20.15	0.0319
LV Mass AW (Corrected) (mg)	79.4 ± 13.77	95 ± 16.12	0.0319
LV Vol;d (uL)	52.19 ± 8.55	53 ± 10.58	0.853
LV Vol;s (uL)	12.39 ± 3.29	13.29 ± 3.45	0.5554
	Day 10
LAA (mm2)	2.73 ± 0.25	2.89 ± 0.18	0.12
Heart Rate M-Mode (BPM)	605.06 ± 13.34	614.25 ± 11.12	0.1113
Heart Rate PW Doppler Mode (BPM)	419.59 ± 10.85	416.99 ± 9.6	0.577
A' (mm/s)	-15.62 ± 2.51	-15.52 ± 2.36	0.9289
AET (ms)	48.83 ± 5.02	55.17 ± 5.34	0.0137
E' (mm/s)	-28.3 ± 2.84	-28.52 ± 3.24	0.8739
IVCT (ms)	15.5 ± 2.49	15.42 ± 3.47	0.9515
IVRT (ms)	16.42 ± 2.22	17.33 ± 2.6	0.408
MV A (mm/s)	450.91 ± 74.03	428.58 ± 89.41	0.5506
MV Decel (mm/s2)	-58473.93 ± 19823.63	-61785.55 ± 16803.59	0.6917
MV Decel (ms)	13.58 ± 4.21	12.17 ± 3	0.3977
MV E (mm/s)	722.25 ± 52.13	708.72 ± 96.34	0.7008
A'/E'	0.56 ± 0.11	0.55 ± 0.12	0.945
E'/A'	1.85 ± 0.34	1.88 ± 0.36	0.8832
LV MPI IV	0.66 ± 0.07	0.59 ± 0.07	0.0467
MV Area (simplified) (mm2)	61.37 ± 20.52	65.59 ± 14.87	0.6056
E/A	1.64 ± 0.29	1.69 ± 0.25	0.6869
E/E'	25.68 ± 2.43	24.86 ± 1.86	0.4087
MV PHT (simplified) (ms)	3.94 ± 1.22	3.53 ± 0.87	0.3977
LVAWd (mm)	0.84 ± 0.09	1.02 ± 0.09	0.0005
LVAWs (mm)	1.47 ± 0.1	1.6 ± 0.11	0.0107
LVIDd (mm)	3.72 ± 0.2	3.47 ± 0.29	0.0338
LVIDs (mm)	2.13 ± 0.19	1.96 ± 0.25	0.105
LVPWd (mm)	0.78 ± 0.15	0.88 ± 0.1	0.0719
LVPWs (mm)	1.39 ± 0.15	1.45 ± 0.21	0.4811
EF%	74.66 ± 3.75	75.82 ± 3.69	0.493
FS%	42.89 ± 3.43	43.72 ± 3.36	0.5907
LV Mass AW (mg)	106.25 ± 12.02	118.82 ± 12.8	0.0362
LV Mass AW (Corrected) (mg)	85 ± 9.61	95.05 ± 10.24	0.0362
LV Vol;d (uL)	59.18 ± 7.34	50.24 ± 9.94	0.0344
LV Vol;s (uL)	15.07 ± 3.21	12.38 ± 3.75	0.1021
	Day 11
LAA (mm2)	2.78 ± 0.3	2.99 ± 0.14	0.0591
Heart Rate M-Mode (BPM)	611.35 ± 9.77	609.64 ± 12.98	0.7442
Heart Rate PW Doppler Mode (BPM)	417.88 ± 16.61	420.1 ± 3.65	0.6853
A' (mm/s)	-16.4 ± 3.11	-19.27 ± 8.18	0.3131
AET (ms)	53.72 ± 4.37	63.92 ± 6.05	0.0004
E' (mm/s)	-27.83 ± 4.82	-26.98 ± 3.37	0.6539
IVCT (ms)	14.25 ± 3.53	15.47 ± 3.8	0.4658
IVRT (ms)	16.83 ± 1.82	17.46 ± 1.66	0.433
MV A (mm/s)	379.52 ± 83.03	449.49 ± 151.46	0.2164
MV Decel (mm/s2)	-62463.13 ± 15999.55	-64791 ± 26497.51	0.8147
MV Decel (ms)	11.53 ± 2.61	13.39 ± 2.99	0.1551
MV E (mm/s)	667.13 ± 96.53	783.63 ± 101.27	0.0169
A'/E'	0.6 ± 0.14	0.72 ± 0.31	0.2913
E'/A'	1.74 ± 0.38	1.61 ± 0.63	0.577
LV MPI IV	0.58 ± 0.08	0.52 ± 0.11	0.2241
MV Area (simplified) (mm2)	69.09 ± 16.57	59.68 ± 15.66	0.2086
E/A	1.8 ± 0.27	1.93 ± 0.73	0.6073
E/E'	24.26 ± 2.96	29.08 ± 1.8	0.0003
MV PHT (simplified) (ms)	3.34 ± 0.76	3.88 ± 0.87	0.1551
LVAWd (mm)	0.97 ± 0.08	1.07 ± 0.09	0.0141
LVAWs (mm)	1.53 ± 0.13	1.72 ± 0.11	0.0023
LVIDd (mm)	3.62 ± 0.2	3.49 ± 0.24	0.1972
LVIDs (mm)	2.11 ± 0.25	1.95 ± 0.24	0.1623
LVPWd (mm)	0.85 ± 0.1	1.03 ± 0.18	0.0121
LVPWs (mm)	1.35 ± 0.1	1.6 ± 0.27	0.0123
EF%	73.49 ± 4.86	76.23 ± 4.7	0.2158
FS%	41.84 ± 4.17	44.19 ± 4.15	0.2235
LV Mass AW (mg)	120.2 ± 14.56	140.65 ± 27.46	0.0521
LV Mass AW (Corrected) (mg)	96.16 ± 11.65	112.52 ± 21.97	0.0521
LV Vol;d (uL)	55.51 ± 7.46	50.8 ± 8.71	0.2103
LV Vol;s (uL)	14.98 ± 4.41	12.26 ± 3.97	0.1647
	Day 12
LAA (mm2)	2.83 ± 0.21	3.14 ± 0.3	0.0168
Heart Rate M-Mode (BPM)	610.11 ± 11.55	602.6 ± 14.92	0.2241
Heart Rate PW Doppler Mode (BPM)	411.38 ± 18.44	416.76 ± 6.72	0.3973
A' (mm/s)	-14.42 ± 2.45	-14.89 ± 7.67	0.8555
AET (ms)	50.5 ± 4.2	59.67 ± 6.04	0.001
E' (mm/s)	-29.04 ± 4.39	-20.76 ± 3.4	0.0002
IVCT (ms)	13.97 ± 1.61	17.33 ± 3.53	0.0135
IVRT (ms)	16.42 ± 1.57	16.58 ± 1.98	0.8374
MV A (mm/s)	444.83 ± 68.01	282.09 ± 86.77	0.0002
MV Decel (mm/s2)	-65023.14 ± 18375.56	-49061.65 ± 12868.75	0.0372
MV Decel (ms)	12.11 ± 2.68	16.83 ± 4.02	0.0063
MV E (mm/s)	724.96 ± 96.71	778.35 ± 131.29	0.3143
A'/E'	0.5 ± 0.06	0.74 ± 0.43	0.0932
E'/A'	2.03 ± 0.26	1.57 ± 0.44	0.0102
LV MPI IV	0.6 ± 0.06	0.58 ± 0.1	0.4546
MV Area (simplified) (mm2)	66.33 ± 19.13	47.64 ± 12.12	0.0177
E/A	1.65 ± 0.25	3.1 ± 1.55	0.009
E/E'	25.13 ± 2.4	37.68 ± 4.08	<0.0001
MV PHT (simplified) (ms)	3.51 ± 0.78	4.88 ± 1.17	0.0063
LVAWd (mm)	0.78 ± 0.14	0.9 ± 0.07	0.0297
LVAWs (mm)	1.5 ± 0.13	1.51 ± 0.1	0.8178
LVIDd (mm)	3.78 ± 0.21	3.68 ± 0.35	0.4423
LVIDs (mm)	2.16 ± 0.12	2.14 ± 0.32	0.8699
LVPWd (mm)	0.79 ± 0.07	0.94 ± 0.22	0.0654
LVPWs (mm)	1.38 ± 0.17	1.52 ± 0.21	0.1163
EF%	74.48 ± 2.87	73.41 ± 5.62	0.6007
FS%	42.72 ± 2.69	41.86 ± 4.6	0.6142
LV Mass AW (mg)	104.13 ± 11.07	124.72 ± 25.5	0.0308
LV Mass AW (Corrected) (mg)	83.31 ± 8.86	99.78 ± 20.4	0.0308
LV Vol;d (uL)	61.42 ± 8.21	58.06 ± 13.11	0.5004
LV Vol;s (uL)	15.6 ± 2.23	15.74 ± 6.3	0.9446
	Day 13
LAA (mm2)	2.83 ± 0.31	3.66 ± 0.27	<0.0001
Heart Rate M-Mode (BPM)	612.7 ± 11.39	612.12 ± 9.55	0.9034
Heart Rate PW Doppler Mode (BPM)	419.5 ± 11.34	424.35 ± 5.69	0.2422
A' (mm/s)	-16.49 ± 2.51	-13.11 ± 3.75	0.0291
AET (ms)	53.08 ± 5.69	58.17 ± 4.35	0.0377
E' (mm/s)	-29.97 ± 5.23	-22.06 ± 2.18	0.0003
IVCT (ms)	14.17 ± 1.76	15.25 ± 1.47	0.1524
IVRT (ms)	15.5 ± 1.53	16.92 ± 1.62	0.0599
MV A (mm/s)	435.22 ± 103.61	287.69 ± 106.26	0.0056
MV Decel (mm/s2)	-47533 ± 13712.92	-56031.53 ± 8845.74	0.1169
MV Decel (ms)	15.33 ± 1.81	15.67 ± 2.22	0.7167
MV E (mm/s)	714.15 ± 125.69	860.4 ± 99.18	0.0098
A'/E'	0.56 ± 0.07	0.61 ± 0.24	0.5259
E'/A'	1.82 ± 0.23	1.8 ± 0.48	0.9052
LV MPI IV	0.56 ± 0.07	0.56 ± 0.06	0.7717
MV Area (simplified) (mm2)	50.2 ± 6.66	49.38 ± 7.43	0.7977
E/A	1.68 ± 0.26	3.28 ± 0.98	0.0001
E/E'	24.07 ± 3.25	39.08 ± 3.12	<0.0001
MV PHT (simplified) (ms)	4.45 ± 0.52	4.54 ± 0.64	0.7167
LVAWd (mm)	0.79 ± 0.09	1.02 ± 0.06	<0.0001
LVAWs (mm)	1.46 ± 0.15	1.65 ± 0.14	0.0067
LVIDd (mm)	3.69 ± 0.16	3.54 ± 0.3	0.1863
LVIDs (mm)	2.09 ± 0.19	2.03 ± 0.21	0.5573
LVPWd (mm)	0.77 ± 0.07	0.85 ± 0.12	0.0764
LVPWs (mm)	1.38 ± 0.09	1.42 ± 0.1	0.3389
EF%	75.43 ± 3.48	74.56 ± 3.4	0.579
FS%	43.55 ± 3.27	42.62 ± 3.02	0.5139
LV Mass AW (mg)	99.97 ± 9.23	120.03 ± 12.38	0.0007
LV Mass AW (Corrected) (mg)	79.98 ± 7.38	96.03 ± 9.9	0.0007
LV Vol;d (uL)	57.92 ± 6.14	52.93 ± 10.7	0.217
LV Vol;s (uL)	14.34 ± 3.15	13.5 ± 3.55	0.5807
	Day 14
LAA (mm2)	2.91 ± 0.28	4.12 ± 0.19	<0.0001
Heart Rate M-Mode (BPM)	612.19 ± 11.75	610.86 ± 11.07	0.7988
Heart Rate PW Doppler Mode (BPM)	414.85 ± 6.94	412.39 ± 7.86	0.4669
A' (mm/s)	-18.27 ± 3.08	-23.47 ± 5.61	0.0194
AET (ms)	56.08 ± 6.56	59.33 ± 7.92	0.331
E' (mm/s)	-31.82 ± 5.38	-19.35 ± 2.57	<0.0001
IVCT (ms)	14.92 ± 1.21	14.67 ± 2.01	0.74
IVRT (ms)	16.75 ± 1.44	19.67 ± 2.52	0.0052
MV A (mm/s)	447.32 ± 74.64	338.6 ± 69.61	0.0034
MV Decel (mm/s2)	-50666.03 ± 14595.73	-54981.35 ± 16128.81	0.5383
MV Decel (ms)	15.67 ± 4.08	16.75 ± 3.84	0.5484
MV E (mm/s)	738.74 ± 70.63	867.37 ± 64.85	0.0005
A'/E'	0.58 ± 0.1	1.25 ± 0.38	<0.0001
E'/A'	1.76 ± 0.29	0.92 ± 0.45	0.0001
LV MPI IV	0.57 ± 0.07	0.59 ± 0.09	0.6381
MV Area (simplified) (mm2)	51.46 ± 13.2	47.69 ± 12.15	0.5157
E/A	1.68 ± 0.26	2.66 ± 0.55	0.0001
E/E'	23.6 ± 2.89	45.28 ± 4.58	<0.0001
MV PHT (simplified) (ms)	4.54 ± 1.18	4.86 ± 1.11	0.5484
LVAWd (mm)	0.8 ± 0.11	0.97 ± 0.06	0.0005
LVAWs (mm)	1.4 ± 0.11	1.68 ± 0.12	<0.0001
LVIDd (mm)	3.56 ± 0.29	3.75 ± 0.25	0.1342
LVIDs (mm)	1.99 ± 0.21	2.11 ± 0.29	0.2867
LVPWd (mm)	0.8 ± 0.14	0.89 ± 0.18	0.2325
LVPWs (mm)	1.36 ± 0.14	1.56 ± 0.24	0.0372
EF%	76.29 ± 3.17	75.52 ± 4.91	0.6808
FS%	44.19 ± 2.77	43.81 ± 4.7	0.8295
LV Mass AW (mg)	96.09 ± 6.52	129.3 ± 10.16	<0.0001
LV Mass AW (Corrected) (mg)	76.87 ± 5.21	103.44 ± 8.13	<0.0001
LV Vol;d (uL)	53.44 ± 9.94	60.35 ± 9.91	0.1372
LV Vol;s (uL)	12.79 ± 3.36	15.09 ± 4.97	0.2411
Values are presented as mean ± SD

## Sheet: Table S2
Table S2 Analysis of diastolic strain imaging in mice 14 days post-surgery using a linear mixed-effects model
Variable	Effect	Beta	CI_lower	CI_upper	P value	FDR
Radial Velocity (endocardial) Seg1&2	Group (TAC vs Sham)	0.2827	0.1715	0.3939	< 0.0001	< 0.0001
	Time	0.0041	-0.0088	0.017	0.5315	0.6971
Radial Velocity (endocardial) Seg3&6	Group (TAC vs Sham)	0.1445	0.0857	0.2033	< 0.0001	< 0.0001
	Time	0.0029	-0.0039	0.0097	0.3982	0.5828
Radial Velocity (endocardial) Seg4&5	Group (TAC vs Sham)	0.2162	0.1476	0.2849	< 0.0001	< 0.0001
	Time	-0.0047	-0.0126	0.0032	0.2455	0.4179
Radial Velocity (endocardial) Average	Group (TAC vs Sham)	0.2389	0.1823	0.2955	< 0.0001	< 0.0001
	Time	0.0003	-0.0062	0.0069	0.9228	0.9463
Radial Velocity (epicardial) Seg1&2	Group (TAC vs Sham)	0.093	0.0447	0.1412	0.0002	0.001
	Time	0.0012	-0.0044	0.0067	0.6818	0.8391
Radial Velocity (epicardial) Seg4&5	Group (TAC vs Sham)	0.0274	-0.0024	0.0573	0.0715	0.1574
	Time	-0.0008	-0.0043	0.0026	0.6351	0.7939
Radial Velocity (epicardial) Seg3&6	Group (TAC vs Sham)	0.1314	0.0924	0.1703	< 0.0001	< 0.0001
	Time	-0.0065	-0.011	-0.002	0.0046	0.0169
Radial Velocity (epicardial) Average	Group (TAC vs Sham)	0.0519	0.0315	0.0723	< 0.0001	< 0.0001
	Time	-0.0002	-0.0026	0.0022	0.8721	0.9428
Radial Strain Seg1&2	Group (TAC vs Sham)	-0.2668	-0.9472	0.4136	0.4409	0.6188
	Time	0.0121	-0.0666	0.0909	0.7619	0.9104
Radial Strain Seg3&6	Group (TAC vs Sham)	0.4395	0.0799	0.7991	0.0168	0.0497
	Time	-0.0402	-0.0818	0.0014	0.0582	0.1369
Radial Strain Seg4&5	Group (TAC vs Sham)	0.3399	-0.1932	0.8731	0.2106	0.3917
	Time	0.063	0.0013	0.1247	0.0454	0.1134
Radial Strain Average	Group (TAC vs Sham)	0.0174	-0.1117	0.1464	0.7911	0.9246
	Time	-0.0038	-0.0187	0.0111	0.6179	0.7847
Radial StrainRate Seg1&2	Group (TAC vs Sham)	2.0407	1.2553	2.8262	< 0.0001	< 0.0001
	Time	0.095	0.0041	0.1859	0.0406	0.1047
Radial StrainRate Seg3&6	Group (TAC vs Sham)	0.7045	0.2462	1.1628	0.0027	0.0116
	Time	0.0581	0.0051	0.1112	0.0318	0.0876
Radial StrainRate Seg4&5	Group (TAC vs Sham)	2.4689	1.7962	3.1416	< 0.0001	< 0.0001
	Time	0.0472	-0.0306	0.1251	0.2334	0.4179
Radial StrainRate Average	Group (TAC vs Sham)	1.7514	1.2875	2.2153	< 0.0001	< 0.0001
	Time	0.0645	0.0108	0.1182	0.0187	0.0534
Longitudinal Velocity (endocardial) Seg1&2	Group (TAC vs Sham)	0.0989	0.0078	0.19	0.0334	0.089
	Time	-0.0074	-0.018	0.0031	0.1662	0.341
Longitudinal Velocity (endocardial) Seg4&5	Group (TAC vs Sham)	0.055	-0.0295	0.1394	0.2012	0.3833
	Time	-0.0045	-0.0143	0.0053	0.3673	0.5651
Longitudinal Velocity (endocardial) Seg3&6	Group (TAC vs Sham)	0.0083	-0.0137	0.0304	0.4576	0.6227
	Time	0.0042	0.0016	0.0067	0.0015	0.0073
Longitudinal Velocity (endocardial) Average	Group (TAC vs Sham)	0.0494	-0.0141	0.1128	0.1271	0.2676
	Time	-0.0031	-0.0105	0.0042	0.4007	0.5828
Longitudinal Velocity (epicardial) Seg1&2	Group (TAC vs Sham)	0.0073	-0.0484	0.0629	0.7974	0.9246
	Time	-0.001	-0.0074	0.0055	0.7624	0.9104
Longitudinal Velocity (epicardial) Seg4&5	Group (TAC vs Sham)	0.0224	-0.0248	0.0696	0.3502	0.5571
	Time	0.0003	-0.0052	0.0057	0.9216	0.9463
Longitudinal Velocity (epicardial) Seg3&6	Group (TAC vs Sham)	-0.0224	-0.0462	0.0014	0.0646	0.1476
	Time	0.0059	0.0031	0.0086	< 0.0001	0.0002
Longitudinal Velocity (epicardial) Average	Group (TAC vs Sham)	-0.0014	-0.0361	0.0332	0.9345	0.9463
	Time	-0.0004	-0.0044	0.0036	0.8453	0.9428
Longitudinal Strain (endocardial) Seg1&2	Group (TAC vs Sham)	0.3802	0.0761	0.6843	0.0144	0.0455
	Time	0.003	-0.0322	0.0382	0.8685	0.9428
Longitudinal Strain (endocardial) Seg4&5	Group (TAC vs Sham)	0.2178	-0.143	0.5787	0.2357	0.4179
	Time	-0.001	-0.0428	0.0407	0.9615	0.9615
Longitudinal Strain (endocardial) Seg3&6	Group (TAC vs Sham)	-0.0914	-0.3554	0.1725	0.496	0.6613
	Time	0.0451	0.0146	0.0757	0.0039	0.0157
Longitudinal Strain (endocardial) Average	Group (TAC vs Sham)	0.0949	-0.0796	0.2694	0.2854	0.466
	Time	0.0134	-0.0068	0.0336	0.1913	0.3733
Longitudinal Strain (epicardial) Seg1&2	Group (TAC vs Sham)	0.5119	0.1609	0.8628	0.0044	0.0167
	Time	-0.0405	-0.0811	0.0001	0.0507	0.1228
Longitudinal Strain (epicardial) Seg4&5	Group (TAC vs Sham)	0.2221	-0.1047	0.5489	0.1821	0.3642
	Time	0.0034	-0.0344	0.0412	0.8608	0.9428
Longitudinal Strain (epicardial) Seg3&6	Group (TAC vs Sham)	-0.1575	-0.5504	0.2355	0.431	0.6157
	Time	0.0171	-0.0284	0.0626	0.4592	0.6227
Longitudinal Strain (epicardial) Average	Group (TAC vs Sham)	0.0061	-0.0566	0.0689	0.8472	0.9428
	Time	0.0043	-0.003	0.0116	0.2439	0.4179
Longitudinal StrainRate (endocardial) Seg1&2	Group (TAC vs Sham)	-1.0363	-1.708	-0.3646	0.0026	0.0116
	Time	-0.1011	-0.1788	-0.0234	0.011	0.0365
Longitudinal StrainRate (endocardial) Seg4&5	Group (TAC vs Sham)	-0.7298	-1.2057	-0.2539	0.0028	0.0116
	Time	-0.0259	-0.081	0.0292	0.3552	0.5571
Longitudinal StrainRate (endocardial) Seg3&6	Group (TAC vs Sham)	-1.2576	-1.8116	-0.7036	< 0.0001	0.0001
	Time	-0.0278	-0.0919	0.0363	0.3948	0.5828
Longitudinal StrainRate (endocardial) Average	Group (TAC vs Sham)	-1.0134	-1.4746	-0.5522	< 0.0001	0.0001
	Time	-0.0299	-0.0832	0.0235	0.2717	0.4529
Longitudinal StrainRate (epicardial) Seg1&2	Group (TAC vs Sham)	-0.4003	-0.6834	-0.1172	0.0057	0.02
	Time	-0.0408	-0.0736	-0.0081	0.0148	0.0455
Longitudinal StrainRate (epicardial) Seg4&5	Group (TAC vs Sham)	-0.1957	-0.4095	0.0182	0.0728	0.1574
	Time	0.0011	-0.0236	0.0259	0.9287	0.9463
Longitudinal StrainRate (epicardial) Seg3&6	Group (TAC vs Sham)	-0.4556	-0.6544	-0.2568	< 0.0001	0.0001
	Time	0.0062	-0.0168	0.0292	0.595	0.7678
Longitudinal StrainRate (epicardial) Average	Group (TAC vs Sham)	-0.4288	-0.5674	-0.2901	< 0.0001	< 0.0001
	Time	0.0008	-0.0152	0.0169	0.9184	0.9463

## Sheet: Table S3
Table S3 Analysis of systolic strain imaging in mice 14 days post-surgery using a linear mixed-effects model
Variable	Effect	Beta	CI_lower	CI_upper	P value	FDR
Radial Velocity (endocardial) seg1&2	Group (TAC vs Sham)	-0.242	-0.3181	-0.1658	< 0.0001	< 0.0001
	Time	0.002	-0.0068	0.0108	0.6552	0.7374
Radial Velocity (endocardial) seg3&6	Group (TAC vs Sham)	-0.0733	-0.111	-0.0356	0.0002	0.0007
	Time	-0.0018	-0.0062	0.0025	0.4117	0.5033
Radial Velocity (endocardial) seg4&5	Group (TAC vs Sham)	-0.0956	-0.1473	-0.0438	0.0003	0.0011
	Time	-0.0004	-0.0064	0.0056	0.8953	0.9425
Radial Velocity (endocardial) Average	Group (TAC vs Sham)	-0.1543	-0.1938	-0.1148	< 0.0001	< 0.0001
	Time	0.0005	-0.004	0.0051	0.8189	0.8735
Radial Velocity (epicardial) seg1&2	Group (TAC vs Sham)	-0.116	-0.1506	-0.0814	< 0.0001	< 0.0001
	Time	0.0038	-0.0002	0.0078	0.0635	0.1129
Radial Velocity (epicardial) seg3&6	Group (TAC vs Sham)	-0.0499	-0.0828	-0.0171	0.003	0.0086
	Time	0.0021	-0.0017	0.0059	0.2809	0.3567
Radial Velocity (epicardial) seg4&5	Group (TAC vs Sham)	-0.029	-0.0634	0.0054	0.0985	0.1577
	Time	0.0022	-0.0018	0.0061	0.289	0.3613
Radial Velocity (epicardial) Average	Group (TAC vs Sham)	-0.0385	-0.0543	-0.0227	< 0.0001	< 0.0001
	Time	0.0004	-0.0014	0.0022	0.6729	0.7374
Radial Strain seg1&2	Group (TAC vs Sham)	-9.4735	-13.0705	-5.8766	< 0.0001	< 0.0001
	Time	-0.4573	-0.8736	-0.041	0.0314	0.0585
Radial Strain seg3&6	Group (TAC vs Sham)	-1.5559	-3.4822	0.3705	0.113	0.1721
	Time	-0.4159	-0.6388	-0.193	0.0003	0.001
Radial Strain seg4&5	Group (TAC vs Sham)	-8.4044	-11.5099	-5.2988	< 0.0001	< 0.0001
	Time	0.0828	-0.2766	0.4421	0.6508	0.7374
Radial Strain Average	Group (TAC vs Sham)	-6.7811	-8.7004	-4.8618	< 0.0001	< 0.0001
	Time	-0.2816	-0.5037	-0.0594	0.0132	0.0309
Radial StrainRate seg1&2	Group (TAC vs Sham)	-1.4156	-1.9163	-0.915	< 0.0001	< 0.0001
	Time	-0.0759	-0.1339	-0.018	0.0104	0.0253
Radial StrainRate seg3&6	Group (TAC vs Sham)	-0.5448	-0.929	-0.1606	0.0056	0.0149
	Time	-0.0414	-0.0859	0.003	0.0677	0.1177
Radial StrainRate seg4&5	Group (TAC vs Sham)	-1.5767	-2.0976	-1.0558	< 0.0001	< 0.0001
	Time	-0.0468	-0.1071	0.0135	0.1274	0.1887
Radial StrainRate Average	Group (TAC vs Sham)	-1.2399	-1.5616	-0.9182	< 0.0001	< 0.0001
	Time	-0.043	-0.0802	-0.0058	0.0237	0.0463
Longitudinal Velocity (endocardial) seg1&2	Group (TAC vs Sham)	-0.1077	-0.163	-0.0524	0.0002	0.0007
	Time	0.0055	-0.0009	0.0119	0.093	0.155
Longitudinal Velocity (endocardial) seg3&6	Group (TAC vs Sham)	-0.011	-0.0274	0.0053	0.1857	0.2607
	Time	-0.0019	-0.0038	0	0.0469	0.0853
Longitudinal Velocity (endocardial) seg4&5	Group (TAC vs Sham)	-0.0708	-0.1274	-0.0141	0.0145	0.0322
	Time	0.0002	-0.0064	0.0067	0.9611	0.9857
Longitudinal Velocity (endocardial) Average	Group (TAC vs Sham)	-0.0698	-0.1099	-0.0296	0.0007	0.0023
	Time	0.0019	-0.0027	0.0066	0.4152	0.5033
Longitudinal Velocity (epicardial) seg1&2	Group (TAC vs Sham)	-0.0073	-0.0406	0.026	0.667	0.7374
	Time	-0.0009	-0.0048	0.003	0.6454	0.7374
Longitudinal Velocity (epicardial) seg3&6	Group (TAC vs Sham)	0.0056	-0.0115	0.0227	0.5217	0.6137
	Time	-0.0037	-0.0057	-0.0017	0.0003	0.001
Longitudinal Velocity (epicardial) seg4&5	Group (TAC vs Sham)	0.0066	-0.0334	0.0466	0.7451	0.8055
	Time	-0.0027	-0.0073	0.0019	0.2499	0.3224
Longitudinal Velocity (epicardial) Average	Group (TAC vs Sham)	0.0003	-0.0236	0.0242	0.9826	0.9868
	Time	-0.0016	-0.0044	0.0011	0.2449	0.3212
Longitudinal Strain (endocardial) seg1&2	Group (TAC vs Sham)	3.6915	2.2747	5.1083	< 0.0001	< 0.0001
	Time	0.2328	0.0688	0.3967	0.0055	0.0149
Longitudinal Strain (endocardial) seg3&6	Group (TAC vs Sham)	2.6269	1.2616	3.9922	0.0002	0.0007
	Time	0.2069	0.0489	0.3649	0.0104	0.0253
Longitudinal Strain (endocardial) seg4&5	Group (TAC vs Sham)	2.1581	0.8351	3.4811	0.0015	0.0045
	Time	0.112	-0.0411	0.2651	0.1509	0.2195
Longitudinal Strain (endocardial) Average	Group (TAC vs Sham)	3.1047	1.9884	4.221	< 0.0001	< 0.0001
	Time	0.1767	0.0475	0.3059	0.0075	0.0194
Longitudinal Strain (epicardial) seg1&2	Group (TAC vs Sham)	1.5059	0.76	2.2518	0.0001	0.0004
	Time	0.0734	-0.013	0.1597	0.0955	0.1559
Longitudinal Strain (epicardial) seg3&6	Group (TAC vs Sham)	0.6999	0.1328	1.267	0.0157	0.0341
	Time	0.0451	-0.0205	0.1108	0.1769	0.2528
Longitudinal Strain (epicardial) seg4&5	Group (TAC vs Sham)	0.8408	0.1736	1.508	0.0137	0.0313
	Time	0.0007	-0.0766	0.0779	0.9868	0.9868
Longitudinal Strain (epicardial) Average	Group (TAC vs Sham)	1.2706	0.8345	1.7068	< 0.0001	< 0.0001
	Time	0.0334	-0.0171	0.0839	0.1941	0.2678
Longitudinal StrainRate (endocardial) seg1&2	Group (TAC vs Sham)	0.9748	0.5237	1.4259	< 0.0001	0.0001
	Time	0.0617	0.0095	0.1139	0.0207	0.0424
Longitudinal StrainRate (endocardial) seg3&6	Group (TAC vs Sham)	0.7591	0.3648	1.1535	0.0002	0.0007
	Time	0.0374	-0.0083	0.083	0.1083	0.1699
Longitudinal StrainRate (endocardial) seg4&5	Group (TAC vs Sham)	0.4405	0.0483	0.8326	0.0279	0.0531
	Time	0.0539	0.0085	0.0993	0.0201	0.0423
Longitudinal StrainRate (endocardial) Average	Group (TAC vs Sham)	0.8799	0.5601	1.1998	< 0.0001	< 0.0001
	Time	0.0433	0.0063	0.0803	0.0219	0.0438
Longitudinal StrainRate (epicardial) seg1&2	Group (TAC vs Sham)	0.198	-0.0245	0.4205	0.0809	0.1377
	Time	0.0207	-0.005	0.0465	0.114	0.1721
Longitudinal StrainRate (epicardial) seg3&6	Group (TAC vs Sham)	0.2253	0.0865	0.3642	0.0016	0.0046
	Time	0.0103	-0.0058	0.0263	0.2094	0.2839
Longitudinal StrainRate (epicardial) seg4&5	Group (TAC vs Sham)	0.1246	-0.0762	0.3254	0.223	0.2973
	Time	-0.0014	-0.0246	0.0219	0.9071	0.9425
Longitudinal StrainRate (epicardial) Average	Group (TAC vs Sham)	0.2648	0.1664	0.3631	< 0.0001	< 0.0001
	Time	0.0041	-0.0073	0.0155	0.4798	0.5729

## Sheet: Table S4
Table S4 Analysis of IVSI in mice 14 days post-surgery using a linear mixed-effects model
Variable	Effect	Beta	CI_lower	CI_upper	P value	FDR
|Radial Velocity (endocardial) Seg1&2 maximum|	Group (TAC vs Sham)	-0.024	-0.0756	0.0276	0.3608	0.4829
	Time	-0.0033	-0.0093	0.0027	0.281	0.4087
|Radial Velocity (endocardial) Seg1&2 minimum|	Group (TAC vs Sham)	-0.0771	-0.149	-0.0051	0.0359	0.0857
	Time	0.0082	-0.0002	0.0165	0.0544	0.1176
|Radial Velocity (endocardial) Seg1&2 acceleration minimum|	Group (TAC vs Sham)	-0.0152	-0.0219	-0.0084	< 0.0001	0.0001
	Time	-0.0003	-0.0011	0.0004	0.3859	0.5103
|Radial Velocity (endocardial) Seg1&2 acceleration maximum|	Group (TAC vs Sham)	-0.0027	-0.0071	0.0017	0.2299	0.3499
	Time	-0.0001	-0.0006	0.0004	0.7699	0.8158
|Radial Velocity (endocardial) Seg3&6 maximum|	Group (TAC vs Sham)	-0.0143	-0.0526	0.024	0.4638	0.5708
	Time	0.0002	-0.0043	0.0046	0.936	0.9478
|Radial Velocity (endocardial) Seg3&6 minimum|	Group (TAC vs Sham)	-0.021	-0.0516	0.0096	0.1777	0.2872
	Time	-0.0019	-0.0054	0.0017	0.3	0.4298
|Radial Velocity (endocardial) Seg3&6 acceleration minimum|	Group (TAC vs Sham)	-0.0069	-0.0105	-0.0032	0.0002	0.0013
	Time	-0.0001	-0.0005	0.0003	0.6239	0.6837
|Radial Velocity (endocardial) Seg3&6 acceleration maximum|	Group (TAC vs Sham)	-0.002	-0.0056	0.0016	0.2715	0.3986
	Time	0	-0.0004	0.0004	0.9527	0.9587
|Radial Velocity (endocardial) Seg4&5 maximum|	Group (TAC vs Sham)	0.0051	-0.0455	0.0557	0.843	0.8712
	Time	0.0024	-0.0035	0.0082	0.4235	0.5464
|Radial Velocity (endocardial) Seg4&5 minimum|	Group (TAC vs Sham)	-0.0739	-0.1386	-0.0092	0.0252	0.0638
	Time	0.0153	0.0079	0.0228	0.0001	0.0004
|Radial Velocity (endocardial) Seg4&5 acceleration minimum|	Group (TAC vs Sham)	-0.0151	-0.0193	-0.0109	< 0.0001	< 0.0001
	Time	0.0003	-0.0002	0.0008	0.2527	0.3779
|Radial Velocity (endocardial) Seg4&5 acceleration maximum|	Group (TAC vs Sham)	-0.001	-0.0066	0.0046	0.7233	0.7819
	Time	0.0002	-0.0004	0.0009	0.4894	0.5812
|Average values per frame Radial Velocity (endocardial) maximum|	Group (TAC vs Sham)	66.6482	-64.7578	198.054	0.319	0.4439
	Time	1.7853	-13.422	16.9926	0.8174	0.8605
|Average values per frame Radial Velocity (endocardial) minimum|	Group (TAC vs Sham)	-0.1004	-0.1486	-0.0522	0.0001	0.0003
	Time	0.0104	0.0048	0.016	0.0003	0.0014
|Average values per frame Radial Velocity (endocardial) acceleration minimum|	Group (TAC vs Sham)	-0.0177	-0.021	-0.0145	< 0.0001	< 0.0001
	Time	0.0001	-0.0003	0.0004	0.7492	0.7991
|Average values per frame Radial Velocity (endocardial) acceleration maximum|	Group (TAC vs Sham)	-0.0049	-0.007	-0.0028	< 0.0001	< 0.0001
	Time	0.0002	0	0.0005	0.0707	0.1362
|Radial Velocity (epicardial) Seg1&2 maximum|	Group (TAC vs Sham)	-0.0334	-0.0659	-0.001	0.0436	0.0982
	Time	-0.0034	-0.0071	0.0004	0.0765	0.1407
|Radial Velocity (epicardial) Seg1&2 minimum|	Group (TAC vs Sham)	0.0104	-0.0186	0.0395	0.4811	0.5812
	Time	0.0072	0.0038	0.0106	< 0.0001	0.0002
|Radial Velocity (epicardial) Seg1&2 acceleration minimum|	Group (TAC vs Sham)	-0.0028	-0.0058	0.0003	0.0744	0.14
	Time	-0.0003	-0.0007	0	0.0685	0.1361
|Radial Velocity (epicardial) Seg1&2 acceleration maximum|	Group (TAC vs Sham)	-0.0032	-0.0064	-0.0001	0.0444	0.0986
	Time	0.0003	0	0.0007	0.0595	0.127
|Radial Velocity (epicardial) Seg3&6 maximum|	Group (TAC vs Sham)	-0.0027	-0.0468	0.0413	0.9032	0.9205
	Time	0.0079	0.0028	0.013	0.0024	0.0094
|Radial Velocity (epicardial) Seg3&6 minimum|	Group (TAC vs Sham)	0.0015	-0.0153	0.0183	0.8629	0.885
	Time	-0.0002	-0.0021	0.0017	0.8338	0.8712
|Radial Velocity (epicardial) Seg3&6 acceleration minimum|	Group (TAC vs Sham)	-0.0022	-0.0037	-0.0006	0.0073	0.0233
	Time	0.0002	0	0.0003	0.0706	0.1362
|Radial Velocity (epicardial) Seg3&6 acceleration maximum|	Group (TAC vs Sham)	-0.0022	-0.0054	0.001	0.1816	0.2905
	Time	0.0003	-0.0001	0.0007	0.107	0.1862
|Radial Velocity (epicardial) Seg4&5 maximum|	Group (TAC vs Sham)	-0.0083	-0.0403	0.0238	0.6124	0.6798
	Time	0.0028	-0.0009	0.0065	0.143	0.236
|Radial Velocity (epicardial) Seg4&5 minimum|	Group (TAC vs Sham)	-0.0026	-0.0286	0.0234	0.8439	0.8712
	Time	0.0027	-0.0003	0.0057	0.0807	0.1468
|Radial Velocity (epicardial) Seg4&5 acceleration minimum|	Group (TAC vs Sham)	-0.0011	-0.0029	0.0006	0.2155	0.3348
	Time	0.0001	-0.0001	0.0003	0.4361	0.554
|Radial Velocity (epicardial) Seg4&5 acceleration maximum|	Group (TAC vs Sham)	-0.0015	-0.006	0.0029	0.493	0.5812
	Time	0.0005	0	0.001	0.0643	0.1336
|Average values per frame Radial Velocity (epicardial) maximum|	Group (TAC vs Sham)	-200	-1331.08	931.084	0.7281	0.7819
	Time	121.429	-9.4684	252.327	0.0689	0.1361
|Average values per frame Radial Velocity (epicardial) minimum|	Group (TAC vs Sham)	-0.014	-0.0282	0.0001	0.0522	0.1145
	Time	0.0023	0.0007	0.004	0.0056	0.0201
|Average values per frame Radial Velocity (epicardial) acceleration minimum|	Group (TAC vs Sham)	-0.0028	-0.0041	-0.0015	< 0.0001	0.0003
	Time	0.0001	-0.0001	0.0002	0.4882	0.5812
|Average values per frame Radial Velocity (epicardial) acceleration maximum|	Group (TAC vs Sham)	0.0006	-0.0009	0.002	0.4363	0.554
	Time	0.0001	-0.0001	0.0002	0.3971	0.5208
|Radial Strain Seg1&2 maximum|	Group (TAC vs Sham)	-12.4812	-16.5605	-8.4019	< 0.0001	< 0.0001
	Time	-0.3851	-0.8572	0.087	0.1095	0.1884
|Radial Strain Seg1&2 minimum|	Group (TAC vs Sham)	-6.5763	-9.5907	-3.5619	< 0.0001	0.0002
	Time	-0.4657	-0.8146	-0.1169	0.0091	0.0278
|Radial Strain Seg3&6 maximum|	Group (TAC vs Sham)	-3.1168	-5.6106	-0.6231	0.0145	0.0399
	Time	-0.3569	-0.6455	-0.0683	0.0155	0.0422
|Radial Strain Seg3&6 minimum|	Group (TAC vs Sham)	-1.209	-3.0945	0.6765	0.208	0.3262
	Time	-0.3659	-0.5841	-0.1477	0.0011	0.0048
|Radial Strain Seg4&5 maximum|	Group (TAC vs Sham)	-10.1282	-13.8007	-6.4556	< 0.0001	< 0.0001
	Time	0.1177	-0.3073	0.5427	0.5862	0.6567
|Radial Strain Seg4&5 minimum|	Group (TAC vs Sham)	-6.5835	-9.3221	-3.8449	< 0.0001	< 0.0001
	Time	-0.1322	-0.4491	0.1847	0.4123	0.5364
|Average values per frame Radial Strain maximum|	Group (TAC vs Sham)	-7.169	-9.0901	-5.248	< 0.0001	< 0.0001
	Time	-0.2889	-0.5112	-0.0665	0.0111	0.0322
|Average values per frame Radial Strain minimum|	Group (TAC vs Sham)	-6.7582	-8.6016	-4.9147	< 0.0001	< 0.0001
	Time	-0.3377	-0.5511	-0.1244	0.002	0.0087
|Radial Strain Rate Seg1&2 maximum|	Group (TAC vs Sham)	-0.1465	-0.5325	0.2394	0.4555	0.565
	Time	-0.0155	-0.0602	0.0291	0.494	0.5812
|Radial Strain Rate Seg1&2 minimum|	Group (TAC vs Sham)	-0.754	-1.2388	-0.2692	0.0024	0.0094
	Time	-0.016	-0.0721	0.0401	0.5754	0.6529
|Radial Strain Rate Seg1&2 acceleration minimum|	Group (TAC vs Sham)	-0.1263	-0.1714	-0.0813	< 0.0001	< 0.0001
	Time	-0.0017	-0.0069	0.0035	0.5222	0.6054
|Radial Strain Rate Seg1&2 acceleration maximum|	Group (TAC vs Sham)	-0.0169	-0.052	0.0183	0.3458	0.4769
	Time	0.0015	-0.0026	0.0055	0.4774	0.5812
|Radial Strain Rate Seg3&6 maximum|	Group (TAC vs Sham)	-0.1488	-0.4668	0.1692	0.3578	0.4829
	Time	-0.0088	-0.0456	0.028	0.6401	0.6967
|Radial Strain Rate Seg3&6 minimum|	Group (TAC vs Sham)	-0.2347	-0.6191	0.1497	0.2304	0.3499
	Time	-0.0169	-0.0614	0.0276	0.4546	0.565
|Radial Strain Rate Seg3&6 acceleration minimum|	Group (TAC vs Sham)	-0.0811	-0.1119	-0.0503	< 0.0001	< 0.0001
	Time	-0.0037	-0.0073	-0.0002	0.0405	0.0926
|Radial Strain Rate Seg3&6 acceleration maximum|	Group (TAC vs Sham)	-0.0506	-0.0903	-0.011	0.0125	0.0357
	Time	0.0054	0.0009	0.01	0.0203	0.0524
|Radial Strain Rate Seg4&5 maximum|	Group (TAC vs Sham)	-0.2163	-0.6361	0.2034	0.3113	0.4397
	Time	-0.051	-0.0996	-0.0024	0.0397	0.092
|Radial Strain Rate Seg4&5 minimum|	Group (TAC vs Sham)	-0.7115	-1.2124	-0.2105	0.0055	0.0201
	Time	0.1181	0.0601	0.1761	0.0001	0.0004
|Radial Strain Rate Seg4&5 acceleration minimum|	Group (TAC vs Sham)	-0.1514	-0.1907	-0.112	< 0.0001	< 0.0001
	Time	0.0015	-0.003	0.0061	0.5101	0.5957
|Radial Strain Rate Seg4&5 acceleration maximum|	Group (TAC vs Sham)	-0.047	-0.0798	-0.0143	0.005	0.0188
	Time	0.003	-0.0008	0.0068	0.1215	0.2067
|Average values per frame Radial Strain Rate maximum|	Group (TAC vs Sham)	-0.2004	-0.428	0.0273	0.0843	0.1516
	Time	-0.0175	-0.0438	0.0089	0.1926	0.3051
|Average values per frame Radial Strain Rate minimum|	Group (TAC vs Sham)	-0.6559	-1.0758	-0.236	0.0023	0.0094
	Time	0.0371	-0.0115	0.0856	0.1346	0.2243
|Average values per frame Radial Strain Rate acceleration minimum|	Group (TAC vs Sham)	-0.1404	-0.164	-0.1167	< 0.0001	< 0.0001
	Time	-0.0036	-0.0063	-0.0009	0.0099	0.0299
|Average values per frame Radial Strain Rate acceleration maximum|	Group (TAC vs Sham)	-0.0411	-0.0583	-0.0239	< 0.0001	< 0.0001
	Time	0.0018	-0.0002	0.0038	0.0758	0.1407
|Longitudinal Velocity (endocardial) maximum|	Group (TAC vs Sham)	-0.0521	-0.0896	-0.0147	0.0065	0.0218
	Time	-0.0013	-0.0056	0.0031	0.567	0.648
|Longitudinal Velocity (endocardial) minimum|	Group (TAC vs Sham)	0.0002	-0.0563	0.0567	0.9946	0.9946
	Time	-0.0091	-0.0156	-0.0025	0.0068	0.0221
|Longitudinal Velocity (endocardial) acceleration minimum|	Group (TAC vs Sham)	0.0075	0.0028	0.0123	0.0021	0.009
	Time	-0.0008	-0.0014	-0.0003	0.0033	0.0126
|Longitudinal Velocity (endocardial) acceleration maximum|	Group (TAC vs Sham)	0.0018	-0.0013	0.0049	0.2607	0.3862
	Time	-0.0004	-0.0008	-0.0001	0.0173	0.0453
|Longitudinal Velocity (epicardial) maximum|	Group (TAC vs Sham)	-0.0514	-0.0774	-0.0255	0.0001	0.0006
	Time	-0.0008	-0.0038	0.0022	0.616	0.6798
|Longitudinal Velocity (epicardial) minimum|	Group (TAC vs Sham)	-0.0334	-0.0725	0.0058	0.0945	0.168
	Time	-0.0059	-0.0104	-0.0014	0.0108	0.0319
|Longitudinal Velocity (epicardial) acceleration minimum|	Group (TAC vs Sham)	0.0034	0.001	0.0058	0.0059	0.0207
	Time	-0.0003	-0.0005	0	0.0731	0.1392
|Longitudinal Velocity (epicardial) acceleration maximum|	Group (TAC vs Sham)	0.0013	-0.0005	0.0031	0.1521	0.2484
	Time	-0.0001	-0.0003	0.0001	0.3622	0.4829
|Longitudinal Strain (endocardial) maximum|	Group (TAC vs Sham)	2.9705	1.8558	4.0852	< 0.0001	< 0.0001
	Time	0.2237	0.0947	0.3527	0.0007	0.0033
|Longitudinal Strain (endocardial) minimum|	Group (TAC vs Sham)	3.2	2.069	4.3309	< 0.0001	< 0.0001
	Time	0.1835	0.0526	0.3143	0.0062	0.021
|Longitudinal Strain (endocardial) acceleration minimum|	Group (TAC vs Sham)	0.029	0.0014	0.0567	0.0394	0.092
	Time	0.0015	-0.0017	0.0047	0.3558	0.4829
|Longitudinal Strain (endocardial) acceleration maximum|	Group (TAC vs Sham)	-0.0369	-0.0764	0.0026	0.067	0.1361
	Time	0.0058	0.0012	0.0103	0.0134	0.0376
|Longitudinal Strain (epicardial) maximum|	Group (TAC vs Sham)	1.3355	0.8746	1.7964	< 0.0001	< 0.0001
	Time	0.0446	-0.0088	0.0979	0.1012	0.1779
|Longitudinal Strain (epicardial) minimum|	Group (TAC vs Sham)	1.3494	0.8988	1.8	< 0.0001	< 0.0001
	Time	0.0317	-0.0204	0.0839	0.2318	0.3499
|Longitudinal Strain (epicardial) acceleration minimum|	Group (TAC vs Sham)	0.0153	0.0067	0.0239	0.0006	0.0027
	Time	0.0008	-0.0002	0.0018	0.1289	0.2172
|Longitudinal Strain (epicardial) acceleration maximum|	Group (TAC vs Sham)	-0.0134	-0.0253	-0.0014	0.0284	0.0699
	Time	0.0032	0.0018	0.0046	< 0.0001	0.0001
|Longitudinal Strain Rate (endocardial) maximum|	Group (TAC vs Sham)	-0.2417	-0.7005	0.2172	0.3008	0.4298
	Time	0.0569	0.0038	0.11	0.0357	0.0857
|Longitudinal Strain Rate (endocardial) minimum|	Group (TAC vs Sham)	0.4312	0.1151	0.7473	0.0077	0.0241
	Time	0.0113	-0.0252	0.0479	0.5421	0.624
|Longitudinal Strain Rate (endocardial) acceleration minimum|	Group (TAC vs Sham)	-0.0277	-0.052	-0.0034	0.0255	0.0638
	Time	0.0026	-0.0002	0.0054	0.068	0.1361
|Longitudinal Strain Rate (endocardial) acceleration maximum|	Group (TAC vs Sham)	-0.1114	-0.1429	-0.08	< 0.0001	< 0.0001
	Time	-0.001	-0.0046	0.0026	0.5869	0.6567
|Longitudinal Strain Rate (epicardial) maximum|	Group (TAC vs Sham)	-0.0641	-0.1889	0.0607	0.3133	0.4397
	Time	0.0287	0.0142	0.0431	0.0001	0.0006
|Longitudinal Strain Rate (epicardial) minimum|	Group (TAC vs Sham)	0.2082	0.1136	0.3027	< 0.0001	0.0001
	Time	0.0043	-0.0067	0.0152	0.4449	0.5605
|Longitudinal Strain Rate (epicardial) acceleration minimum|	Group (TAC vs Sham)	-0.0144	-0.0227	-0.0061	0.0007	0.0033
	Time	0.0009	-0.0001	0.0019	0.0635	0.1336
|Longitudinal Strain Rate (epicardial) acceleration maximum|	Group (TAC vs Sham)	-0.0348	-0.0443	-0.0254	< 0.0001	< 0.0001
	Time	0.0013	0.0002	0.0024	0.017	0.0453

## Sheet: Table S5
Table S5 Aortic flow velocityof the sham-operated and TAC mice on weeks 2, 4, and 8.
Features	Week 2
	Sham (n = 10)	TAC (n = 10)
Mean (mm/s)	1004.23	3637.72
SD	87.56	107.07
P value	< 0.0001
Features	Week 4
	Sham (n = 10)	TAC (n = 9)
Mean (mm/s)	1112.23	4001.1
SD	101.95	70.15
P value	< 0.0001
Features	Week 8
	Sham (n = 10)	TAC (n = 7)
Mean (mm/s)	1226.32	2770.06
SD	135.85	133.83
P value	< 0.0001

## Sheet: Table S6
Table S6 Conventional echocardiographic features of the sham-operated and TAC mice on weeks 4 and 8.
Features	Week 4
	Sham (n = 10)	TAC (n = 9)	P value
LAA (mm2)	3.01 ± 0.14	4.84 ± 0.36	<0.0001
Heart Rate M-Mode (BPM)	611.01 ± 6.47	608.69 ± 5.95	0.4298
Heart Rate PW Doppler Mode (BPM)	405.2 ± 7.97	400.86 ± 7.29	0.2338
A' (mm/s)	-14.22 ± 3.49	-7.88 ± 0.78	0.0001
AET (ms)	55.75 ± 4.56	60.28 ± 3.86	0.0329
E' (mm/s)	-25.29 ± 3.43	-17.16 ± 3.54	0.0001
IVCT (ms)	17.75 ± 3.38	19.54 ± 2.47	0.2102
IVRT (ms)	18.67 ± 1.68	22.41 ± 4.85	0.0345
MV A (mm/s)	380.72 ± 78.76	245.51 ± 82.32	0.0019
MV Decel (mm/s2)	-46758.32 ± 10040.13	-44334.71 ± 13911.15	0.6663
MV Decel (ms)	15.5 ± 2.94	16.02 ± 4.18	0.7565
MV E (mm/s)	704.22 ± 93.04	661.4 ± 136.65	0.4314
A'/E'	0.57 ± 0.15	0.47 ± 0.07	0.0914
E'/A'	1.87 ± 0.51	2.16 ± 0.29	0.1548
LV MPI IV	0.66 ± 0.11	0.7 ± 0.12	0.4441
MV Area (simplified) (mm2)	50.73 ± 10.47	49.93 ± 11.31	0.8744
E/E'	28.03 ± 3.06	38.6 ± 3.06	8.4882E-07
MV PHT (simplified) (ms)	4.5 ± 0.85	4.65 ± 1.21	0.7565
LVAWd (mm)	0.83 ± 0.14	1.19 ± 0.21	0.0004
LVAWs (mm)	1.4 ± 0.15	1.59 ± 0.2	0.0313
LVIDd (mm)	3.68 ± 0.25	4.46 ± 0.54	0.0008
LVIDs (mm)	2.1 ± 0.17	3.39 ± 0.52	<0.0001
LVPWd (mm)	0.8 ± 0.12	1.08 ± 0.15	0.0003
LVPWs (mm)	1.39 ± 0.08	1.51 ± 0.14	0.0282
EF%	75 ± 2.43	48.39 ± 5.27	<0.0001
FS%	43.08 ± 2.2	24.29 ± 2.99	<0.0001
LV Mass AW (mg)	106.04 ± 15.45	226.07 ± 24.54	<0.0001
LV Mass AW (Corrected) (mg)	84.83 ± 12.36	180.85 ± 19.63	<0.0001
LV Vol;d (uL)	57.8 ± 8.89	92.13 ± 25.47	0.0009
LV Vol;s (uL)	14.48 ± 2.8	48.49 ± 17.18	<0.0001
Features	Week 8
	Sham (n = 10)	TAC (n = 7)	P value
LAA (mm2)	3.66 ± 0.21	6.59 ± 0.61	<0.0001
Heart Rate M-Mode (BPM)	602.46 ± 11.58	598.78 ± 11.99	0.5343
Heart Rate PW Doppler Mode (BPM)	396.68 ± 11.69	403.76 ± 18.36	0.3446
A' (mm/s)	-14.82 ± 3.36	-9.12 ± 2.02	0.0012
AET (ms)	60.92 ± 3.88	64.17 ± 7.64	0.2644
E' (mm/s)	-25.32 ± 5.72	-23.08 ± 6.42	0.4596
IVCT (ms)	16.75 ± 2.9	16.67 ± 2.81	0.9537
IVRT (ms)	17.42 ± 1.86	17.02 ± 1.26	0.6354
MV A (mm/s)	388.56 ± 45.28	436.52 ± 97.89	0.1916
MV Decel (mm/s2)	-47216.33 ± 11059.34	-63594.77 ± 16123.13	0.0247
MV Decel (ms)	15 ± 2.94	12.14 ± 2.25	0.0474
MV E (mm/s)	676.72 ± 89.53	729.76 ± 109.68	0.2898
A'/E'	0.59 ± 0.11	0.41 ± 0.07	0.001
E'/A'	1.73 ± 0.27	2.51 ± 0.44	0.0004
LV MPI IV	0.56 ± 0.09	0.53 ± 0.06	0.3663
MV Area (simplified) (mm2)	52.53 ± 11.23	64.29 ± 11.29	0.0511
E/E'	27.38 ± 4.11	33.43 ± 8.16	0.0609
MV PHT (simplified) (ms)	4.35 ± 0.85	3.52 ± 0.65	0.0474
LVAWd (mm)	0.85 ± 0.13	0.95 ± 0.16	0.1823
LVAWs (mm)	1.54 ± 0.17	1.28 ± 0.14	0.0057
LVIDd (mm)	3.68 ± 0.2	4.77 ± 0.42	<0.0001
LVIDs (mm)	2.01 ± 0.26	4.09 ± 0.4	<0.0001
LVPWd (mm)	0.81 ± 0.12	0.88 ± 0.13	0.2614
LVPWs (mm)	1.38 ± 0.18	1.06 ± 0.17	0.0018
EF%	77.49 ± 5.01	30.54 ± 5.85	<0.0001
FS%	45.63 ± 4.9	14.41 ± 3.08	<0.0001
LV Mass AW (mg)	108.23 ± 13.79	189.33 ± 35.33	<0.0001
LV Mass AW (Corrected) (mg)	86.58 ± 11.04	151.47 ± 28.27	<0.0001
LV Vol;d (uL)	57.68 ± 7.74	107.13 ± 21.23	<0.0001
LV Vol;s (uL)	13.2 ± 4.33	74.52 ± 17.04	<0.0001
Values are presented as mean ± SD
